# Supplementary material for: Platelets impair the resolution of inflammation in atherosclerotic plaques in insulin-resistant mice after lipid lowering
Source: JCI Insight. 2025 Oct 9;10(21):e193593. doi: 10.1172/jci.insight.193593 (PMC12643486; doi:10.1172/jci.insight.193593)
Supplement: Supporting data values [file jciinsight-10-193593-s041.xlsx]

## Sheet: Figure 1B
Ob	IgG	aCD42
1091	734	64
1045	800	72
744	764	38
1033	960	48
	916	56
886	979	36
1052	956	59
1006		71
		56
1218	974	167
1295	871	31
	839	90
		47
764	769	55
1043	927	47
922	919	62
	810	45
	729
852	910	48
547	818	65
849	924	150
828	834	240
1274	983
1981	861	298
1476		280
		291
		299

## Sheet: Figure 1C
	Time (minutes)	Ob	Ob	Ob	Ob	Ob	Ob	Ob	Ob	Ob	Ob	Ob	Ob	Ob	Ob	Ob	Ob	Ob	Ob	Ob	Ob	Ob	Ob	Ob	Ob	Ob	Ob	Ob	Ob	Ob	Ob	Ob	Ob	Ob	Ob	Ob	Ob	Ob	Ob	Ob	Ob	Ob	Ob	Ob	Ob	Ob	Ob	Ob	Lean
0	0	210	200	194	210	216	230	196	139	231	163	162	192	135	151	211	214	167	176	159	207	167	176	207	213	199	160	212	137	151	212	195	198	184	143	169	160	150	154	193	200	220	207	190	172	195	174	196	215
15	15	406	355	464	400	468	496	272	419	293	437	401	462	493	498	436	285	305	347	338	411	305	347	269	362	334	282	315	416	431	327	441	339	341	461	478	273	331	267	367	263	319	281	334	369	327	254	381	451
30	30	448	492	410	418	462	513	336	520	429	571	432	553	600	504	600	408	382	426	350	573	382	426	414	441	372	420	428	503	503	420	574	411	396	524	450	410	480	326	475	355	411	356	391	438	382	263	463	359
60	60	410	403	383	375	360	414	259	420	454	366	363	482	312	483	460	398	343	399	298	424	343	399	394	456	313	395	340	415	339	404	476	339	354	392	264	401	399	389	490	384	415	408	386	435	341	226	437	242
90	90	323	301	282	297	262	313	341	253	305	215	255	294	315	351	423	350	319	320	188	392	319	320	265	399	253	401	278	198	300	360	401	300	250	362	221	304	374	317	473	388	372	331	287	330	373	297	476	192
[truncated: 46 more columns]

## Sheet: Figure 1D
Ob	Lean
15990	7562
15900	6507
14325	6526
17123	3192
16500	4866
13785	3568
22403	4530
8355	4893
17393	9699
23843	7418
20160	13965
22913	13793
17085	7320
26108	4350
16350	2018
22778	2723
11588
18870
20580
12990
14468
17040
12068
17445
10148
18345
11235
21675
19995
14385
23738
12668
13215
24098
14588
16710
20970
15060
22065
12773
13913
12353
14018
19200
13238
6608
20213

## Sheet: Figure 1E
Minutes	Ob	Ob	Ob	Ob	IgG	IgG	IgG	IgG	aCD42	aCD42	aCD42	aCD42
0	169	177	201		189	200	230	194	195	200	201	175
15	270	335	335		340	325	438	256	417	481	347	262
30	301	403	409		509	408	398	346	539	541	428	373
60	293	402	409		366	413	440	261	462	464	377	367
90	226	298	329		329	379	453	233	371	480	273	293

## Sheet: Figure 1F
BL	IgG	aCD42
9060	15630	13658
16020	16545	13290
14850	6945	21720
	16875	24008

## Sheet: Figure 1G
Non-stimulated Chow	Non-stimulated Ob	PAR4-AP (100µM) Chow	PAR4-AP (100µM) Ob
3.08	4.34	79	88.7
4.17	4.9	67.3	123
2.65	4.25	105	125
3.04	2.79	107	117
3.14	3.59	86.5	75.6
2.27	3.23	88.5	93.8
2.64	2.77	86.9	93.1
	4.39		105
	2.67		100
	3.58		90

## Sheet: Figure 1H
Non-stimulated Chow	Non-stimulated Ob	PAR4-AP (100µM) Chow	PAR4-AP (100µM) Ob
0.55	0.57	35.2	45.9
0.58	0.52	36.6	63.8
0.53	0.52	50.3	65.3
0.54	0.54	47.1	60.8
0.62	0.57	48.7	44.7
0.54	0.53	58	49.3
0.54	0.52	54.1	54.2
	0.52		62.7
	0.54		59.3
	0.56		54.1

## Sheet: Figure 1I
Lean	Ob	IgG
4.8	6.1	5.5
4.9	6	5.9
5.1	5.7	5.6
5	5.4	5.6
5.3	5.5	5.4
5.5	4*	5.7
5.3	5.6	6.1
	5.6	5.8
	5.4	5.4
	5.5	5.6
	6	5.4
	5.7	5.8
	5.4	5.9
	5.9	5.5
	6	5.7
	5.8	5.6
	5.5	6
	5.3	5.8
		5.7
		6.2
		6.4
		6.4
		6.2
		5.5

## Sheet: Figure 2B
Ob	IgG	aCD42
36.4842	9.69926	5.33673
19.8861	16.1864	9.88047
31.7912	14.2386	5.02243
45.0651	8.28199	5.71554
21.1637	18.8454	13.3941
27.5784	20.4846	7.64632
28.08	3.45781	9.31993
	7.18098	8.14043
	10.037	2.99063
	7.8948	8.04526
	12.5069	11.1395
	10.0848

## Sheet: Figure 2D
Ob	IgG	aCD42
1.8651	2.61356	5.208
0.640138	2.6399	2.54901
1.05259	2.87015	2.16704
0.907625	2.07977	6.56656
1.23581	2.89679	4.67516
1.90059	4.707867*	5.61748
	2.54719	3.59611
	2.97435	1.26215
	2.66147	2.05824
	2.73821	4.26056
	1.58876*	6.97743
	2.6932	7.51468

[truncated: 36 more sheets: Figure 3B, Figure 3C, Figure 3D, Figure 3F, Figure 3G, Figure 4B, Figure 4C, Figure 4E, Figure 4F, Figure 5B, Figure 5C, Suppl. Figure 1A, Suppl. Figure 1B, Suppl. Figure 1D, Suppl. Figure 1E, Suppl. Figure 1F, Suppl. Figure 1G, Suppl. Figure 1H, Suppl. Figure 2A, Suppl. Figure 2B …]
